# Supplementary material for: Effects of Para-Toluenesulfonamide on Canine Melanoma Xenotransplants in a BALB/c Nude Mouse Model
Source: Animals (Basel). 2022 Sep 2;12(17):2272. doi: 10.3390/ani12172272 (PMC9454485; doi:10.3390/ani12172272)
Supplement: Supplementary file 1 [file animals-12-02272-s001.zip]

Archive with 1 entries (1 files):
- animals-1795076-supplementary.pdf
